# Supplementary material for: Evaluating the Relationship between Well-Being and Living with a Dog for People with Chronic Low Back Pain: A Feasibility Study
Source: Int J Environ Res Public Health. 2019 Apr 25;16(8):1472. doi: 10.3390/ijerph16081472 (PMC6517939; doi:10.3390/ijerph16081472)
Supplement: Supplementary file 1 [file ijerph-16-01472-s001.zip]

Archive with 12 entries (10 files):
- ijerph-468433-Supplementary Materials/
- ijerph-468433-Supplementary Materials/Supplementary file_FINAL Codebook Nov 1 2017.docx
- ijerph-468433-Supplementary Materials/Supplementary file_RAW feasibility data March 4 2019.xlsx
- ijerph-468433-Supplementary Materials/Supplementary file_Survey.pdf
- ijerph-468433-Supplementary Materials/Supplementary file_Table 1.docx
- ijerph-468433-Supplementary Materials/Supplementary file_Table 2.docx
- ijerph-468433-Supplementary Materials/__MACOSX/
- ijerph-468433-Supplementary Materials/__MACOSX/._Supplementary file_FINAL Codebook Nov 1 2017.docx
- ijerph-468433-Supplementary Materials/__MACOSX/._Supplementary file_RAW feasibility data March 4 2019.xlsx
- ijerph-468433-Supplementary Materials/__MACOSX/._Supplementary file_Survey.pdf
- ijerph-468433-Supplementary Materials/__MACOSX/._Supplementary file_Table 1.docx
- ijerph-468433-Supplementary Materials/__MACOSX/._Supplementary file_Table 2.docx
