# Supplementary material for: Evaluating the Relationship between Well-Being and Living with a Dog for People with Chronic Low Back Pain: A Feasibility Study
Source: Int J Environ Res Public Health. 2019 Apr 25;16(8):1472. doi: 10.3390/ijerph16081472 (PMC6517939; doi:10.3390/ijerph16081472)
Supplement: Supplementary file 1 [file ijerph-16-01472-s001.zip › ijerph-468433-Supplementary Materials/Supplementary file_RAW feasibility data March 4 2019.xlsx]

## Sheet: RAW feasibility data March 4 20
ID	OHEALTH	PHEALTH	MHEALTH	HDPHYS	HDMENT	HDPREV	UNHDAY	HDAYTOT	PAINSEV	PFPAIN	PFCARE	PFLIFT	PFWALK	PFSIT	PFSTAND	PFSLEEP	PFSOCIAL	PFTRAVEL	PFWORK	PFTOT	STRENXT	STRENXM	MODXT	MODXM	MINXT	MINXM	TOTALEXT	SWEAT	STRENWT	STRENWM	STREWTD	STREWMD	MODWT	MODWM	MODWTD	MODWMD	MINWT	MINWM	MINWTD	MINWMD	SITT	SITM	SITTD	SITMD	WELLBE1	WELLBE2	WELLBE3	WELLBE4	WELLBE5
1	3	2	3	0	0	0	0	30	5	2	1	2	1	1	2	1	1	2	1	28	999	999	999	999	999	999	999	9	999	999	999	999	2	60	999	999	999	999	999	999	6	60	999	999	4	4	4	4	3
2	3	2	3	10	20	10	30	0	6	2	1	4	3	2	3	3	2	2	2	48	0	0	0	0	2	30	6	2	0	0	999	999	0	0	999	999	2	30	999	999	60	60	999	999	2	2	1	4	2
3	1	1	1	99	99	99	99	99	7	4	3	4	4	2	3	3	3	3	2	62	0	0	0	0	0	0	0	2	999	999	999	999	999	999	999	999	1	20	999	999	999	999	999	999	3	2	3	1	1
4	3	1	5	30	0	25	30	0	8	5	3	1	1	9	1	1	5	3	2	49	0	0	0	0	4	30	12	1	999	999	999	999	1	30	999	999	3	30	999	999	30	20	999	999	6	5	1	1	5
5	2	1	2	99	99	99	99	99	9	4	1	4	2	2	4	3	2	2	1	50	0	0	1	25	2	30	11	2	0	0	0	0	0	0	0	0	2	30	5	10	30	60	50	1	3	2	2	2	4
6	2	2	2	15	15	99	30	0	7	4	3	4	3	2	3	2	3	2	2	56	0	0	0	0	5	30	15	2	999	999	999	999	999	999	999	999	5	30	999	999	3	45	999	999	2	2	3	3	3
7	3	2	3	20	12	10	30	0	7	3	2	3	2	2	4	2	1	2	2	46	1	5	1	15	1	10	17	3	1	5	999	999	3	5	999	999	7	30	999	999	7	30	999	999	4	3	2	2	3
8	1	1	1	99	99	99	99	99	9	4	3	2	4	4	5	3	4	2	5	72	999	999	999	999	3	40	9	2	999	999	999	999	999	999	999	999	999	999	999	999	7	30	999	999	1	1	2	1	1
9	2	2	5	25	5	15	20	0	8	3	3	4	2	3	2	1	3	3	2	52	0	0	0	0	7	30	21	1	0	0	999	999	2	10	999	999	7	30	999	999	6	480	999	999	5	4	3	3	5
10	2	2	1	20	20	15	30	0	6	3	2	4	3	2	3	3	2	2	2	52	0	0	999	999	3	360	9	2	0	0	0	0	0	0	0	0	4	180	3	10	7	60	14	150	3	3	2	2	3
11	1	1	3	99	99	99	99	99	9	5	4	5	3	3	3	4	2	4	2	70	0	0	0	0	0	0	0	3	0	0	999	999	0	0	999	999	5	10	999	999	20	15	999	999	3	3	2	1	3
12	1	2	2	30	5	15	30	0	8	4	3	5	3	3	3	3	9	3	5	71	999	999	999	999	28	15	84	1	999	999	999	999	999	999	999	999	12	30	999	999	14	15	999	999	2	2	1	2	2
13	2	2	2	0	5	0	5	25	2	3	0	5	1	0	4	2	2	2	3	44	0	0	0	0	3	45	9	1	999	999	999	999	999	999	3	45	999	999	999	999	999	999	999	999	4	4	3	2	2
14	3	2	4	2	0	99	2	28	8	4	1	4	3	1	3	3	2	2	2	50	0	999	3	75	999	999	15	2	999	999	999	999	999	999	999	999	7	999	999	999	7	180	999	999	5	5	2	1	5
15	1	1	1	30	30	30	30	0	8	5	3	5	4	3	5	5	5	3	4	84	999	999	1	45	1	45	8	2	999	999	999	999	999	999	999	999	2	20	999	999	999	999	7	1440	2	2	1	1	2
16	1	2	2	25	99	99	25	5	7	5	2	5	3	1	4	1	2	2	1	52	2	25	3	10	4	20	45	3	2	10	999	999	3	10	999	999	5	10	999	999	6	120	999	999	3	3	3	3	2
17	2	2	2	10	23	10	30	0	6	5	2	5	3	3	4	3	3	3	3	68	0	0	0	0	4	30	12	1	0	0	0	0	0	0	0	0	0	0	4	30	7	30	7	120	2	2	2	1	2
18	2	2	3	10	15	10	25	5	6	4	2	4	2	3	2	4	3	2	2	56	0	0	1	35	5	30	20	3	0	0	3	10	1	10	4	15	0	0	7	20	7	30	7	45	4	3	3	4	3
19	1	1	1	28	27	28	30	0	8	4	3	4	4	3	3	3	4	2	2	64	0	999	0	999	0	999	0	2	0	999	999	999	0	999	999	999	0	999	999	999	999	999	999	999	1	2	2	1	1
20	2	1	1	24	99	99	24	6	6	4	3	4	3	3	4	2	3	4	2	64	0	999	0	999	10	8	30	5	999	999	999	999	999	999	999	999	10	8	999	999	7	120	999	999	2	3	2	3	3
21	3	2	3	4	99	4	4	26	3	2	3	5	3	4	4	2	3	4	3	66	0	0	0	0	3	12	9	9	0	0	0	0	0	0	0	0	5	10	999	999	35	60	999	999	3	4	1	2	4
22	2	1	2	25	25	25	30	0	8	5	3	9	4	3	4	4	4	5	4	80	999	999	999	999	999	999	999	999	999	999	999	999	999	999	999	999	999	999	5	10	999	999	7	1200	2	9	9	9	9
23	1	1	2	30	20	30	30	0	6	3	3	1	2	2	2	4	5	3	3	56	999	999	3	20	1	15	18	4	999	999	999	999	999	999	999	999	999	999	21	20	999	999	14	240	2	2	1	1	2
24	3	2	4	7	2	0	9	21	7	3	1	3	3	2	4	2	2	2	2	48	0	0	0	0	0	0	0	1	999	999	999	999	999	999	999	999	3	15	999	999	7	30	999	999	9	4	9	9	9
25	3	3	3	0	0	0	0	30	6	4	0	0	2	2	1	1	9	3	1	31	1	30	2	30	2	60	25	3	2	10	999	999	0	0	999	999	20	90	999	999	40	240	999	999	3	3	4	5	2
26	3	3	3	20	10	30	30	0	7	4	2	3	2	1	3	3	2	2	2	48	0	0	0	0	7	15	21	2	0	0	0	0	0	0	0	0	7	15	2	30	0	0	7	45	5	2	1	1	2
27	1	2	1	99	30	99	30	0	8	4	9	5	4	1	5	5	4	3	9	77	1	30	1	30	1	30	17	9	999	999	999	999	999	999	999	999	999	999	999	999	2	999	999	999	2	2	1	1	2
28	1	2	3	25	20	20	30	0	8	5	3	4	4	3	3	3	3	3	3	68	0	0	0	0	3	20	9	2	999	999	999	999	999	999	999	999	999	999	3	20	999	999	40	30	2	2	1	2	2
29	2	2	3	1	2	0	3	27	5	4	2	4	3	3	3	2	3	2	2	56	999	999	999	999	0	0	1	1	999	999	999	999	999	999	999	999	0	0	999	999	100	30	999	999	2	4	1	3	2
30	2	2	3	20	4	20	24	6	7	3	0	4	2	2	3	4	3	2	1	48	999	999	2	45	1	30	13	3	999	999	999	999	999	999	999	999	999	999	2	15	999	999	7	30	3	1	1	1	2
31	1	1	1	25	25	25	30	0	7	4	2	4	3	3	4	3	4	3	2	64	0	999	2	30	1	30	13	2	0	999	999	999	1	20	999	999	1	20	999	999	20	10	999	999	1	1	1	1	1
32	2	1	3	30	2	99	30	0	8	3	2	5	3	3	3	3	3	3	3	62	999	999	999	999	4	15	12	1	999	999	999	999	999	999	999	999	4	15	999	999	2	15	999	999	9	2	9	9	9
33	9	1	2	30	0	30	30	0	7	4	3	4	4	2	5	3	3	3	4	70	0	0	0	0	1	10	3	1	0	0	0	0	0	0	0	0	0	0	5	5	20	30	20	30	4	2	1	1	2
34	3	2	3	5	5	5	10	20	8	4	1	4	3	3	3	2	2	3	2	54	5	45	0	0	5	30	60	5	5	45	999	999	5	30	999	999	5	10	999	999	999	999	999	999	4	4	4	5	5
35	4	1	3	30	15	30	30	0	7	4	3	5	3	3	3	2	3	3	3	64	999	999	999	999	5	30	15	4	999	999	999	999	999	999	999	999	5	25	999	999	7	30	999	999	4	4	2	1	4
36	3	3	2	30	30	30	30	0	10	5	2	5	4	1	5	3	5	2	2	68	0	0	0	0	0	0	0	2	999	999	999	999	999	999	999	999	999	999	999	999	999	999	999	999	2	1	1	1	1
37	2	1	3	11	3	6	14	16	6	4	1	2	3	2	4	3	2	4	2	54	0	99	99	99	5	30	15	2	999	999	999	999	999	999	999	999	999	999	5	25	999	999	7	999	4	3	1	1	4
38	3	3	3	5	0	0	5	25	2	2	0	0	3	1	2	2	2	2	2	32	0	0	1	60	1	60	8	3	999	999	999	999	999	999	999	999	1	20	999	999	10	30	999	999	5	5	9	4	5
39	2	1	2	30	15	30	30	0	7	5	3	5	4	3	4	3	3	3	3	72	0	0	0	0	5	20	15	3	999	999	999	999	999	999	999	999	999	999	10	20	999	999	#NULL!	#NULL!	4	4	2	1	2
40	4	3	5	30	1	30	30	0	6	2	3	5	3	3	4	1	4	4	3	64	0	0	0	0	14	25	42	2	999	999	0	0	999	999	6	30	999	999	9	25	99	99	21	20	5	5	4	4	6
41	3	2	3	3	7	2	10	20	7	2	2	2	3	0	2	1	0	2	2	32	0	0	0	0	7	10	21	4	0	0	0	0	10	10	0	0	5	5	0	0	35	15	0	0	3	2	2	4	3
42	2	1	1	30	30	10	30	0	8	4	3	9	4	2	5	4	5	3	4	76	0	0	0	0	0	0	0	1	0	0	999	999	0	0	999	999	0	0	999	999	10	60	999	999	1	2	1	1	2
43	4	3	2	8	16	99	24	6	7	3	1	1	1	2	1	2	1	2	2	28	1	45	3	30	5	20	39	3	1	45	999	999	3	30	999	999	5	20	999	999	10	40	999	999	3	4	2	1	3
44	3	2	2	2	2	2	4	26	6	3	1	3	1	3	4	1	2	2	1	42	0	0	5	30	0	0	25	4	5	30	5	30	0	0	0	0	0	0	0	0	0	0	7	720	4	4	2	2	2
45	1	1	2	30	15	7	30	0	6	5	4	5	4	3	5	4	3	3	2	76	0	0	2	60	7	30	31	1	0	0	999	999	0	0	999	999	2	10	999	999	7	240	2	40	3	2	2	1	3
46	1	1	1	25	10	0	30	0	8	4	1	1	2	2	1	2	1	2	2	36	0	0	7	20	0	0	35	1	999	999	0	0	999	999	1	10	999	999	7	20	999	999	7	999	5	3	3	3	5
47	1	1	1	30	30	25	30	0	7	4	4	4	3	1	4	4	5	9	2	69	0	0	0	0	0	0	0	1	0	0	999	999	0	0	999	999	0	0	999	999	14	300	999	999	2	1	1	1	3
48	1	2	2	30	20	25	30	0	7	4	3	4	3	3	4	3	2	2	2	60	0	0	0	0	4	10	12	1	0	0	999	0	0	0	999	0	4	10	999	0	7	1200	999	0	1	1	1	1	1
49	2	1	1	99	99	99	99	99	8	5	3	5	4	4	3	4	3	4	3	72	3	30	2	30	7	30	58	4	999	999	999	999	999	999	999	999	7	30	999	999	999	999	999	999	2	3	2	1	4
50	3	1	3	99	99	99	99	99	7	3	2	9	2	3	2	1	5	4	4	53	999	999	999	999	10	25	30	1	999	999	999	999	999	999	999	999	6	15	10	25	7	30	7	7	2	3	1	4	2
51	3	2	3	30	0	10	30	0	8	4	3	4	3	2	3	3	2	2	2	56	0	0	0	0	30	30	1	0	0	0	0	0	0	0	0	3	30	0	0	999	999	999	999	5	5	3	1	1	5
52	1	1	1	30	30	30	30	0	5	3	3	4	3	2	3	2	3	3	2	56	0	0	5	45	2	45	31	3	0	0	0	0	0	0	5	45	2	15	2	45	0	0	7	90	2	2	2	1	2
53	1	1	2	25	20	99	30	0	7	4	2	5	4	2	3	1	5	3	2	62	0	999	0	999	2	15	6	2	0	999	999	999	0	999	999	999	2	15	999	999	20	60	999	999	1	2	1	2	2
54	3	3	3	5	2	0	7	23	5	2	0	3	1	1	1	1	2	1	1	26	999	999	3	60	999	999	15	3	999	999	999	999	3	60	999	999	999	999	999	999	4	60	999	999	5	4	3	3	4
55	2	2	2	20	20	20	30	0	5	9	2	5	3	1	4	9	5	9	3	66	0	0	0	0	0	0	0	1	0	0	999	999	0	0	999	999	0	0	999	999	999	999	999	999	3	2	1	1	3
56	2	2	2	30	15	99	30	0	6	3	2	5	2	2	3	3	2	2	3	54	0	0	0	0	0	0	0	2	0	0	999	999	0	0	999	999	4	30	999	999	999	999	999	999	2	9	1	1	2
[truncated: 97 more columns]
